# Supplementary material for: Crystal structure and Hirshfeld surface analysis of (S)-N-methyl-1-phenyl­ethan-1-aminium chloride
Source: Acta Crystallogr E Crystallogr Commun. 2022 Jan 7;78(Pt 2):130–4. doi: 10.1107/S2056989021013645 (PMC8819438; doi:10.1107/S2056989021013645)
Supplement: Supplementary file 1 [file e-78-00130-sup1.cif]

##############################################################################
#                                                                            #
# This CIF contains the data in a paper accepted for publication in          #
# Acta Crystallographica Section E. It conforms to the requirements of       #
# Notes for Authors for Acta Crystallographica Section E, and has been       #
# peer reviewed under the auspices of the IUCr Commission on Journals.       #
#                                                                            #
# Full details of the Crystallographic Information File format               #
# are given in the paper "The Crystallographic Information File (CIF):       #
# a New Standard Archive File for Crystallography" by S. R. Hall, F. H.      #
# Allen and I. D. Brown [Acta Cryst. (1991), A47, 655-685].                  #
#                                                                            #
# The current version of the core CIF dictionary is obtainable from          #
# ftp://ftp.iucr.org/pub/cif_core.dic.                                       #
#                                                                            #
# Software is freely available for graphical display of the structure(s)     #
# in this CIF. For information consult the CIF software page                 #
# http://www.iucr.org/resources/cif/software.                                #
#                                                                            #
# This file may be used for bona fide research purposes within the           #
# scientific community so long as proper attribution is given to the journal # 
# article from which it was obtained.                                        #
#                                                                            #
##############################################################################
data_global
_audit_creation_method
;
Olex2 1.5-alpha
(compiled 2021.06.29 svn.r12e2184c for OlexSys, GUI svn.r6374)
;
_journal_date_recd_electronic     2021-11-29
_journal_date_accepted     2021-12-28
_journal_name_full     'Acta Crystallographica, Section E'
_journal_year     2022
_journal_volume     78
_journal_issue      2
_journal_page_first     0
_journal_page_last     0
_journal_paper_category     GO
_journal_paper_doi     10.1107/S2056989021013645
_journal_coeditor_code     DX2041
_publ_contact_author_name     'Carsten Strohmann'
_publ_contact_author_address
;
Technische Universit\"at Dortmund, Fakult\"at Chemie und Chemische Biologie,
Otto-Hahn-Strasse 6, 44227 Dortmund, Germany
;
_publ_contact_author_email     'carsten.strohmann@tu-dortmund.de'
_publ_contact_author_fax     '+49 231 755 3797'
_publ_contact_author_phone     '+49 231 755 3807'
_publ_section_title
;
Crystal structure and Hirshfeld surface analysis of
(<i>S</i>)-<i>N</i>-methyl-1-phenylethan-1-aminium chloride
;
loop_
    _publ_author_name
    _publ_author_footnote
    _publ_author_address
    'Kirchhoff, Jan-Lukas' .
;
Technische Universit\"at Dortmund, Fakult\"at Chemie und Chemische Biologie,
Otto-Hahn-Strasse 6, 44227 Dortmund, Germany
;
    'Brieger, Lukas' .
;
Technische Universit\"at Dortmund, Fakult\"at Chemie und Chemische Biologie,
Otto-Hahn-Strasse 6, 44227 Dortmund, Germany
;
    'Strohmann, Carsten' .
;
Technische Universit\"at Dortmund, Fakult\"at Chemie und Chemische Biologie,
Otto-Hahn-Strasse 6, 44227 Dortmund, Germany
;
_publ_section_synopsis
;
Ammonium chlorides, such as the title compound
(<i>S</i>)-<i>N</i>-methyl-1-phenylethan-1-amnonium chloride (<b>1</b>),
usually represent by-products in amination processes of chlorosilanes.
Hirshfeld surface analysis and Hirshfeld atom refinement (HAR) were performed
to obtain detailed information about the crystal packing and the exact
position of the hydrogen atoms of compound <b>1</b>.
;
data_I
_chemical_name_systematic
;
(<i>S</i>)-<i>N</i>-Methyl-1-phenylethan-1-aminium chloride
;
_chemical_formula_moiety     'C9 H14 N +, Cl -'
_chemical_formula_sum     'C9 H14 Cl N'
_chemical_formula_iupac     'C9 H14 N +, Cl -'
_chemical_formula_weight     171.671
_chemical_absolute_configuration     ad
_space_group_crystal_system     orthorhombic
_space_group_name_H-M_alt     'P 21 21 21'
_space_group_name_Hall     ' P 2ac 2ab'
loop_
    _space_group_symop_id
    _space_group_symop_operation_xyz
    1 x,y,z
    2 x+1/2,-y+1/2,-z
    3 -x,y+1/2,-z+1/2
    4 -x+1/2,-y,z+1/2
_cell_length_a     6.7723(6)
_cell_length_b     7.1806(5)
_cell_length_c     20.542(2)
_cell_angle_alpha     90
_cell_angle_beta     90
_cell_angle_gamma     90
_cell_volume     998.96(16)
_cell_formula_units_Z     4
_cell_measurement_reflns_used     1282
_cell_measurement_theta_min     3.17
_cell_measurement_theta_max     30.46
_cell_measurement_temperature     100
_exptl_crystal_description     block
_exptl_crystal_colour     colourless
_exptl_crystal_size_max     0.478
_exptl_crystal_size_mid     0.392
_exptl_crystal_size_min     0.371
_exptl_crystal_density_diffrn     1.141
_exptl_crystal_F_000     368.574
_exptl_absorpt_coefficient_mu     0.324
_exptl_absorpt_correction_type     multi-scan
_exptl_absorpt_process_details
;
(SADABS; Bruker, 2021)
;
_exptl_absorpt_correction_T_min     0.6021
_exptl_absorpt_correction_T_max     0.6499
_diffrn_ambient_temperature     100.00
_diffrn_source_power     0.05
_diffrn_source_voltage     50.0
_diffrn_source_current     1.0
_diffrn_radiation_type     'Mo K\a'
_diffrn_radiation_wavelength     0.71073
_diffrn_measurement_device_type     'Bruker D8 Venture'
_diffrn_measurement_device     'four-circle diffractometer'
_diffrn_measurement_method     '\w and \f scans'
_diffrn_detector_area_resol_mean     10.4167
_diffrn_reflns_number     45327
_diffrn_reflns_av_R_equivalents     0.0259
_diffrn_reflns_av_unetI/netI     0.0132
_diffrn_reflns_theta_min     3.01
_diffrn_reflns_theta_max     36.37
_diffrn_reflns_theta_full     25.2417
_diffrn_measured_fraction_theta_max     0.9978
_diffrn_measured_fraction_theta_full     0.9954
_diffrn_reflns_limit_h_min     -11
_diffrn_reflns_limit_h_max     11
_diffrn_reflns_limit_k_min     -11
_diffrn_reflns_limit_k_max     11
_diffrn_reflns_limit_l_min     -34
_diffrn_reflns_limit_l_max     34
_refine_special_details
;
Refinement using <i>NoSpherA2</i>, an implementation of
NOn-SPHERical Atom-form-factors in <i>Olex2</i>.
2021
<i>NoSpherA2</i> implementation of HAR makes use of
tailor-made aspherical atomic form factors calculated
on-the-fly from a Hirshfeld-partitioned electron density (ED) - not from
spherical-atom form factors. Hydrogen atom H1b was refined isotropically and
freely without using calculated ED. Distances and Angles concerning H1b were
evaluated by PLATON.
The ED is calculated from a gaussian basis set single determinant SCF
wavefunction - either Hartree-Fock or DFT using selected funtionals
 - for a fragment of the crystal.
This fragment can be embedded in an electrostatic crystal field by employing
cluster charges
or modelled using implicit solvation models, depending on the software used.
The following options were used:
   SOFTWARE:       <i>Olex2</i> 1.5 alpha, B1387_0m.wfn as wfn-file,
   PARTITIONING:   <i>NoSpherA2</i>,
   INT ACCURACY:   Normal,
   METHOD:         PBE,
   BASIS SET:      def2-SVP,
   CHARGE:         0,
   MULTIPLICITY:   1,
   DATE:           2021.12.08_16:09:30.
;
_reflns_number_total     4856
_reflns_number_gt     4785
_reflns_threshold_expression     I>=2\s(I)
_refine_ls_structure_factor_coef     Fsqd
_refine_ls_matrix_type     full
_refine_ls_R_factor_all     0.0114
_refine_ls_R_factor_gt     0.0110
_refine_ls_wR_factor_gt     0.0242
_refine_ls_wR_factor_ref     0.0244
_refine_ls_goodness_of_fit_ref     1.1409
_refine_ls_restrained_S_all     1.1409
_refine_ls_number_reflns     4856
_refine_ls_number_parameters     221
_refine_ls_number_restraints     0
_refine_ls_number_constraints     0
_refine_ls_hydrogen_treatment     mixed
_refine_ls_weighting_scheme     calc
_refine_ls_weighting_details
              'w=1/[\s^2^(Fo^2^)+(0.0056P)^2^+0.0168P] where P=(Fo^2^+2Fc^2^)/3'
_atom_sites_solution_primary     iterative
_refine_ls_shift/su_max     -0.0008
_refine_ls_shift/su_mean     0.0001
_refine_diff_density_max     0.1355
_refine_diff_density_min     -0.2181
_refine_ls_abs_structure_details
;
Hooft <i>et al.</i>, 2010
;
_refine_ls_abs_structure_Flack     -0.011(7)
loop_
    _atom_type_symbol
    _atom_type_scat_dispersion_source
    _atom_type_scat_dispersion_real
    _atom_type_scat_dispersion_imag
    _atom_type_scat_source
    C custom 0.00211 0.00161 'NoSpherA2: Chem.Sci. 2021, DOI:10.1039/D0SC05526C'
    Cl custom 0.13244 0.15913
                             'NoSpherA2: Chem.Sci. 2021, DOI:10.1039/D0SC05526C'
    H custom 0.00000 0.00000 'NoSpherA2: Chem.Sci. 2021, DOI:10.1039/D0SC05526C'
    N custom 0.00411 0.00331 'NoSpherA2: Chem.Sci. 2021, DOI:10.1039/D0SC05526C'
_computing_cell_refinement
;
SAINT (Bruker, 2021)
;
_computing_data_reduction
;
APEX4 (Bruker, 2021)
;
_computing_structure_solution
;
SHELXS (Sheldrick, 2008)
;
_computing_structure_refinement
;
SHELXL (Sheldrick, 2015)
;
_computing_molecular_graphics
;
<i>OLEX2</i> (Dolomanov <i>et al.</i>, 2009)
;
_computing_publication_material
;
<i>APEX4</i> (Bruker, 2021), <i>CrystalExplorer21</i> (Spackman <i>et
al.</i>,  2021;
Turner <i>et al.</i>,  2017), <i>publCIF</i> (Westrip, 2010),
<i>Mercury</i> (Macrae <i>et al.</i>,  2020),
<i>NoSpherA2</i> (Kleemiss <i>et al.</i>,  2021),
<i>GaussView 6.016</i> (Frisch <i>et al.</i>,  2016), <i>Gaussian 09
Revision A.02</i>
(Frisch <i>et al.</i>,  2016), <i>Molekel 4.3</i> (Fl\"ukiger <i>et
al.</i>,  2000),
<i>PLATON</i> (Spek, 2020)
;
loop_
    _atom_site_type_symbol
    _atom_site_label
    _atom_site_fract_x
    _atom_site_fract_y
    _atom_site_fract_z
    _atom_site_U_iso_or_equiv
    _atom_site_adp_type
    _atom_site_occupancy
    Cl Cl1 0.592521(11) 0.543691(10) 0.179385(3) 0.016339(15) Uani 1.000000
    N N1 0.41684(4) 0.47620(3) 0.316327(11) 0.01307(4) Uani 1.000000
    H H1a 0.4079(9) 0.3344(8) 0.3230(3) 0.0295(14) Uani 1.000000
    H H1b 0.4763(8) 0.4952(8) 0.2706(3) 0.0192(14) Uiso 1.000000
    C C1 0.09588(5) 0.45714(5) 0.262760(15) 0.01939(5) Uani 1.000000
    H H1c 0.1708(9) 0.4643(10) 0.2151(3) 0.0406(16) Uani 1.000000
    H H1d 0.0800(10) 0.3125(8) 0.2759(3) 0.0423(17) Uani 1.000000
    H H1e -0.0497(8) 0.5137(10) 0.2588(3) 0.0407(17) Uani 1.000000
    C C2 0.21347(4) 0.56000(4) 0.314781(13) 0.01314(4) Uani 1.000000
    H H2 0.2339(7) 0.7048(6) 0.3009(2) 0.0231(12) Uani 1.000000
    C C3 0.55360(4) 0.55695(5) 0.365038(15) 0.01794(5) Uani 1.000000
    H H3a 0.5664(10) 0.7052(8) 0.3574(3) 0.0433(17) Uani 1.000000
    H H3b 0.4987(8) 0.5322(10) 0.4134(3) 0.0409(16) Uani 1.000000
    H H3c 0.6979(9) 0.4918(9) 0.3592(3) 0.0420(18) Uani 1.000000
    C C4 0.11585(4) 0.55281(5) 0.380803(13) 0.01459(4) Uani 1.000000
    C C5 0.10068(6) 0.38632(5) 0.415554(17) 0.02390(6) Uani 1.000000
    H H5 0.1630(10) 0.2592(8) 0.3963(3) 0.0438(17) Uani 1.000000
    C C6 0.00496(6) 0.38292(6) 0.47550(2) 0.02996(8) Uani 1.000000
    H H6 -0.0039(10) 0.2515(11) 0.5014(4) 0.062(2) Uani 1.000000
    C C7 -0.07980(5) 0.54394(7) 0.500661(15) 0.02628(6) Uani 1.000000
    H H7 -0.1515(9) 0.5389(10) 0.5478(3) 0.0464(17) Uani 1.000000
    C C8 -0.06743(5) 0.70924(5) 0.465812(16) 0.02150(6) Uani 1.000000
    H H8 -0.1335(10) 0.8354(8) 0.4853(3) 0.0462(18) Uani 1.000000
    C C9 0.03231(5) 0.71413(5) 0.406506(15) 0.01653(5) Uani 1.000000
    H H9 0.0436(8) 0.8430(8) 0.3791(3) 0.0330(15) Uani 1.000000
loop_
    _atom_site_aniso_label
    _atom_site_aniso_U_11
    _atom_site_aniso_U_22
    _atom_site_aniso_U_33
    _atom_site_aniso_U_12
    _atom_site_aniso_U_13
    _atom_site_aniso_U_23
    Cl1 0.02160(3) 0.01263(2) 0.01478(2) -0.00082(3) 0.00376(2) -0.00023(2)
    N1 0.01278(8) 0.01374(9) 0.01268(8) -0.00043(8) 0.00098(8) -0.00014(8)
    H1a 0.028(3) 0.022(3) 0.038(4) -0.001(3) -0.002(3) 0.005(3)
    C1 0.01783(11) 0.02068(12) 0.01965(11) -0.00110(14) -0.00559(11)
                                                                    -0.00209(11)
    H1c 0.034(3) 0.067(5) 0.021(3) -0.008(4) -0.006(3) -0.008(3)
    H1d 0.051(4) 0.033(4) 0.043(4) -0.011(3) -0.024(4) 0.002(3)
    H1e 0.020(3) 0.055(5) 0.047(4) 0.007(3) -0.014(3) -0.004(3)
    C2 0.01310(9) 0.01303(10) 0.01329(10) -0.00042(8) -0.00041(8) 0.00049(9)
    H2 0.023(3) 0.016(3) 0.031(3) -0.003(2) -0.003(2) 0.003(2)
    C3 0.01450(11) 0.01998(13) 0.01934(12) -0.00051(10) -0.00309(9) -0.00190(11)
    H3a 0.049(4) 0.016(3) 0.065(4) -0.005(3) -0.015(4) -0.003(3)
    H3b 0.030(3) 0.065(5) 0.028(3) -0.009(4) -0.001(3) 0.001(3)
    H3c 0.026(3) 0.059(5) 0.041(4) 0.015(3) -0.003(3) -0.015(3)
    C4 0.01291(10) 0.01579(11) 0.01505(10) 0.00125(10) 0.00171(8) 0.00135(10)
    C5 0.02478(14) 0.02138(14) 0.02555(14) 0.00664(13) 0.01142(13) 0.00891(12)
    H5 0.059(4) 0.028(3) 0.045(4) 0.009(3) 0.020(3) 0.014(3)
    C6 0.02922(17) 0.03372(19) 0.02696(17) 0.00858(15) 0.01400(14) 0.01358(15)
    H6 0.071(5) 0.050(4) 0.066(4) 0.026(4) 0.034(4) 0.036(4)
    C7 0.02098(13) 0.03984(18) 0.01803(12) 0.00485(17) 0.00607(11) 0.00307(14)
    H7 0.049(4) 0.062(4) 0.028(3) 0.005(4) 0.020(3) 0.005(3)
    C8 0.01775(13) 0.02930(15) 0.01743(12) 0.00201(12) 0.00142(10) -0.00627(12)
    H8 0.058(5) 0.036(4) 0.045(4) 0.009(3) 0.016(4) -0.011(3)
    C9 0.01530(11) 0.01815(13) 0.01614(11) 0.00065(10) -0.00044(9) -0.00345(10)
    H9 0.026(3) 0.034(3) 0.039(3) 0.001(3) 0.006(3) 0.003(3)
loop_
    _geom_bond_atom_site_label_1
    _geom_bond_atom_site_label_2
    _geom_bond_site_symmetry_2
    _geom_bond_distance
    _geom_bond_publ_flag
    N1 H1a . 1.029(6) ?
    N1 H1b . 1.031(6) ?
    N1 C2 . 1.5034(4) ?
    N1 C3 . 1.4816(4) ?
    C1 H1c . 1.104(6) ?
    C1 H1d . 1.079(6) ?
    C1 H1e . 1.070(5) ?
    C1 C2 . 1.5237(4) ?
    C2 H2 . 1.087(4) ?
    C2 C4 . 1.5097(4) ?
    C3 H3a . 1.080(6) ?
    C3 H3b . 1.075(5) ?
    C3 H3c . 1.090(6) ?
    C4 C5 . 1.3962(4) ?
    C4 C9 . 1.3931(4) ?
    C5 H5 . 1.080(6) ?
    C5 C6 . 1.3919(5) ?
    C6 H6 . 1.085(7) ?
    C6 C7 . 1.3905(6) ?
    C7 H7 . 1.084(5) ?
    C7 C8 . 1.3886(6) ?
    C8 H8 . 1.087(6) ?
    C8 C9 . 1.3935(5) ?
    C9 H9 . 1.086(6) ?
loop_
    _geom_angle_atom_site_label_1
    _geom_angle_atom_site_label_2
    _geom_angle_atom_site_label_3
    _geom_angle_site_symmetry_1
    _geom_angle_site_symmetry_3
    _geom_angle
    _geom_angle_publ_flag
    H1b N1 H1a . . 106.0(5) ?
    C2 N1 H1a . . 110.2(3) ?
    C2 N1 H1b . . 106.6(3) ?
    C3 N1 H1a . . 109.5(3) ?
    C3 N1 H1b . . 108.6(3) ?
    C3 N1 C2 . . 115.49(2) ?
    H1d C1 H1c . . 108.3(5) ?
    H1e C1 H1c . . 109.8(4) ?
    H1e C1 H1d . . 107.0(5) ?
    C2 C1 H1c . . 111.1(3) ?
    C2 C1 H1d . . 110.0(3) ?
    C2 C1 H1e . . 110.6(3) ?
    C1 C2 N1 . . 107.44(2) ?
    H2 C2 N1 . . 105.8(3) ?
    H2 C2 C1 . . 110.3(3) ?
    C4 C2 N1 . . 111.62(2) ?
    C4 C2 C1 . . 112.62(2) ?
    C4 C2 H2 . . 108.9(2) ?
    H3a C3 N1 . . 109.7(3) ?
    H3b C3 N1 . . 110.1(3) ?
    H3b C3 H3a . . 109.0(5) ?
    H3c C3 N1 . . 108.5(3) ?
    H3c C3 H3a . . 109.6(5) ?
    H3c C3 H3b . . 109.9(4) ?
    C5 C4 C2 . . 121.39(3) ?
    C9 C4 C2 . . 119.33(3) ?
    C9 C4 C5 . . 119.23(3) ?
    H5 C5 C4 . . 120.5(3) ?
    C6 C5 C4 . . 120.11(3) ?
    C6 C5 H5 . . 119.4(3) ?
    H6 C6 C5 . . 118.4(4) ?
    C7 C6 C5 . . 120.44(4) ?
    C7 C6 H6 . . 121.2(4) ?
    H7 C7 C6 . . 119.3(4) ?
    C8 C7 C6 . . 119.62(3) ?
    C8 C7 H7 . . 121.1(4) ?
    H8 C8 C7 . . 119.9(3) ?
    C9 C8 C7 . . 120.10(3) ?
    C9 C8 H8 . . 120.0(3) ?
    C8 C9 C4 . . 120.48(3) ?
    H9 C9 C4 . . 118.9(3) ?
    H9 C9 C8 . . 120.6(3) ?
loop_
    _geom_hbond_atom_site_label_D
    _geom_hbond_atom_site_label_H
    _geom_hbond_atom_site_label_A
    _geom_hbond_site_symmetry_A
    _geom_hbond_distance_DH
    _geom_hbond_distance_HA
    _geom_hbond_distance_DA
    _geom_hbond_angle_DHA
    N1 H1a Cl1 3_645 1.029(6) 2.088(6) 3.1075(3) 170.4(5)
    N1 H1b Cl1 . 1.031(6) 2.062(6) 3.0925(4) 177.8(5)
_iucr_refine_instructions_details
;
TITL b1387_0m_a.res in P2(1)2(1)2(1)
REM Old TITL B1387_0m in P2(1)2(1)2(1)
REM SHELXT solution in P2(1)2(1)2(1)
REM R1 0.090, Rweak 0.022, Alpha 0.007, Orientation as input
REM Flack x = 0.030 ( 0.072 ) from Parsons' quotients
REM Formula found by SHELXT: C9 N Cl
CELL 0.71073 6.7723 7.1806 20.5423 90 90 90
ZERR 4 0.0006 0.0005 0.0023 0 0 0
LATT -1
SYMM 0.5-X,-Y,0.5+Z
SYMM -X,0.5+Y,0.5-Z
SYMM 0.5+X,0.5-Y,-Z
SFAC C H Cl N
DISP C 0.0021 0.0016 11.5003
DISP Cl 0.1324 0.1591 678.186
DISP H 0 0 0.624
DISP N 0.0041 0.0033 19.5955
UNIT 36 56 4 4
EQIV $1 1-X,-0.5+Y,0.5-Z
L.S. 4 0 0
PLAN  20
SIZE 0.371 0.392 0.478
TEMP -173.15
HTAB N1 Cl1
HTAB N1 Cl1_$1
BOND $H
list 4
fmap 2 53
acta
MORE -1
CONF
WGHT 0.005615 0.016791
FVAR 1.043856
REM <olex2.extras>
REM <HklSrc "%.\\B1387_0m.hkl">
REM </olex2.extras>
Cl1   3     0.59252  0.54369  0.17938  11.00000  0.02160  0.01263  0.01478 =
 -0.00023  0.00376 -0.00082
N1    4     0.41684  0.47620  0.31633  11.00000  0.01278  0.01374  0.01268 =
 -0.00014  0.00098 -0.00043
H1a   2     0.40785  0.33439  0.32297  11.00000  0.02835  0.02168  0.03839 =
 0.00517 -0.00199 -0.00142
H1b   2     0.47633  0.49520  0.27059  11.00000  0.01917
C1    1     0.09588  0.45714  0.26276  11.00000  0.01783  0.02068  0.01965 =
 -0.00209 -0.00559 -0.00110
H1c   2     0.17081  0.46435  0.21508  11.00000  0.03440  0.06687  0.02065 =
 -0.00815 -0.00641 -0.00820
H1d   2     0.08004  0.31250  0.27594  11.00000  0.05063  0.03298  0.04314 =
 0.00222 -0.02425 -0.01131
H1e   2    -0.04975  0.51368  0.25878  11.00000  0.02038  0.05519  0.04655 =
 -0.00405 -0.01435  0.00720
C2    1     0.21347  0.56000  0.31478  11.00000  0.01310  0.01303  0.01329 =
 0.00049 -0.00041 -0.00042
H2    2     0.23389  0.70477  0.30091  11.00000  0.02287  0.01578  0.03054 =
 0.00323 -0.00285 -0.00326
C3    1     0.55360  0.55695  0.36504  11.00000  0.01450  0.01998  0.01934 =
 -0.00190 -0.00309 -0.00051
H3a   2     0.56640  0.70520  0.35735  11.00000  0.04903  0.01592  0.06506 =
 -0.00263 -0.01488 -0.00544
H3b   2     0.49873  0.53224  0.41337  11.00000  0.03005  0.06502  0.02761 =
 0.00114 -0.00118 -0.00937
H3c   2     0.69787  0.49178  0.35918  11.00000  0.02637  0.05878  0.04076 =
 -0.01530 -0.00257  0.01517
C4    1     0.11585  0.55281  0.38080  11.00000  0.01291  0.01579  0.01505 =
 0.00135  0.00171  0.00125
C5    1     0.10068  0.38632  0.41555  11.00000  0.02478  0.02138  0.02555 =
 0.00891  0.01142  0.00664
H5    2     0.16301  0.25924  0.39629  11.00000  0.05897  0.02785  0.04458 =
 0.01388  0.01953  0.00906
C6    1     0.00496  0.38292  0.47550  11.00000  0.02922  0.03372  0.02696 =
 0.01358  0.01400  0.00858
H6    2    -0.00395  0.25148  0.50141  11.00000  0.07139  0.04967  0.06564 =
 0.03641  0.03391  0.02617
C7    1    -0.07980  0.54394  0.50066  11.00000  0.02098  0.03984  0.01803 =
 0.00307  0.00607  0.00485
H7    2    -0.15154  0.53889  0.54782  11.00000  0.04869  0.06203  0.02834 =
 0.00513  0.01971  0.00456
C8    1    -0.06743  0.70924  0.46581  11.00000  0.01775  0.02930  0.01743 =
 -0.00627  0.00142  0.00201
H8    2    -0.13352  0.83543  0.48527  11.00000  0.05753  0.03600  0.04512 =
 -0.01104  0.01564  0.00851
C9    1     0.03231  0.71413  0.40651  11.00000  0.01530  0.01815  0.01614 =
 -0.00345 -0.00044  0.00065
H9    2     0.04356  0.84300  0.37911  11.00000  0.02560  0.03385  0.03945 =
 0.00290  0.00629  0.00116
HKLF 4
END
Q2 1 -0.066667 0.633333 0.477778 11 0.05 0.09
Q1 1 0.533333 0.566667 0.166667 11 0.05 0.14
Q3 1 -0.066667 0.466667 0.488889 11 0.05 0.09
Q4 1 -0.2 0.133333 0.388889 11 0.05 0.08
Q5 1 -0.033333 0.333333 0.455556 11 0.05 0.08
  REM The information below was added by Olex2.
  REM
  REM R1 = 0.0110 for 4785 Fo > 4sig(Fo) and 0.0114 for all 4856 data
  REM 221 parameters refined using 0 restraints
  REM Highest difference peak 0.1355, deepest hole -0.2181
  REM Mean Shift 0.0001, Max Shift -0.0008.
  REM +++ Tabular Listing of Refinement Information +++
  REM R1_all = 0.0114
  REM R1_gt = 0.0110
  REM wR_ref = 0.0244
  REM GOOF = 1.1409
  REM Shift_max = -0.0008
  REM Shift_mean = 0.0001
  REM Reflections_all = 4856
  REM Reflections_gt = 4785
  REM Parameters = 221
  REM Hole = -0.2181
  REM Peak = 0.1355
  REM Flack = -0.011(7)
;
